# Supplementary material for: A Data-Driven Approach for Estimating Type 2 Diabetes-Related Costs in Greece
Source: J Mark Access Health Policy. 2025 Oct 15;13(4):53. doi: 10.3390/jmahp13040053 (PMC12551024; doi:10.3390/jmahp13040053)
Supplement: Supplementary file 1 [file jmahp-13-00053-s001.zip]

Archive with 1 entries (1 files):
- jmahp-3582314-supplementary.pdf
